# Supplementary material for: Burdens and Resources of Staff of a Specialized Ward for Neuropalliative Care: A Cross-Sectional Survey
Source: Brain Sci. 2022 Dec 10;12(12):1697. doi: 10.3390/brainsci12121697 (PMC9776069; doi:10.3390/brainsci12121697)
Supplement: Supplementary file 1 [file brainsci-12-01697-s001.zip]

Archive with 1 entries (1 files):
- brainsci-1975537-supplementary.pdf
